# Supplementary material for: Computational and experimental analyses of retrotransposon-associated minisatellite DNAs in the soybean genome
Source: BMC Bioinformatics. 2012 Mar 13;13(Suppl 2):S13. doi: 10.1186/1471-2105-13-S2-S13 (PMC3305785; doi:10.1186/1471-2105-13-S2-S13)
Supplement: Additonal file 2 — Mogil_Additional_file_2.xls contains Table S1 that provides a detailed listing of all extended microsatellite patterns. [file 1471-2105-13-S2-S13-S2.xls]

## Sheet: Mogil GLBIO Table S1 (2)
Table S1. Organization of tandem MS repeats. Only repeats with at least 20 tandem monomers are included. ABC is equivalent to BCA and CAB. ACB is equivalent to CBA and BAC. ABAC is equivalent to BACA, ACAB, and CABA. AC is equivalent to CA. AB is equivalent to BA.
No. of occurrences	Major repeat pattern(s)	Total no. of monomers	Full tandem repeat cluster
1	ABAC	149	ABACABACABACABACABACABACABACABACABACABACABACABACABACABACABACABACABACABACABACABACABACABACABACABACABACABACABACABACABACABACABACABACABACABACABACABACABACA
1	ACB	137	CABACBACBACBACBACBACBACBABACBACBACBACBACBACBACBACBACBACBACBACBACBACBACBACBACBACBACBACBACBABACBACBACBACBACBACBACBACBACBABACBACBACBACBACBAC
1	ABC	90	CABCABCABCABCABCABCABCABCABCABCABCABCABCABCABCABCABCABCABCABCABCABCABCABCABCABCABCABCACABA
1	ABC	82	CABCABCABCABCABCABCABCABCABCABCABCABCABCABCABCABCABCABCABCABCABCABCABCABCABCABCABA
1	ABAC	79	ACABACABACABACABACABACABACABACABACABACABACABACABACABACABACABACABACABACABACABACA
1	ABAC	75	ABACABACACABACABABACABABACABACABACABACABACABACABACABACABACABACABACABACABACA
1	ABAC	69	ABACABACACABACABACABACABACABACABACABACACABACABACABACABACABACABACABACA
1	ABC	66	ABCABCABCABCABCABCABCABCABCABCABCABCABCABCABCABCABCABCABCABCABCABC
1	ABAC	65	ACABACABABACABACABACABACABACABACABACABACABACABABACABACABACABACABA
1	ABAC	59	ABABACABACABACABACABACABACABACABACABACABACABACABACABACABACA
1	ABAC	59	ACABACABACABABACABACABACABACABACABACABABACABACABACABABACABA
1	ABAC	57	ACABACACABACABACABACABACABACABACABACABACABACABACABABACABA
1	ABC	57	ABCABCABCABCABCABCABCABCABCABCABCABCABCABCABCABCABCABCABC
1	ABAC	55	ACABACABABACABACABACABACABACABACABACABACABACABACABACABA
1	ABAC	55	ACABACABACABACABACACABACACABACABACABACACABACACABACABABA
1	ABAC	54	ACABACABACABACABACABACABACABACABACABCABACABACABACABACA
1	ABC	54	ABCABCABCABCABCABCABCABCABCABCABCABCABCABCABCABCABCABA
1	ABAC	53	ACABABACABACABACABACABACABACABACABACABACACABACABACABA
1	ABC	53	ABCABCABCABCABCABCABCABCABCABCABCABCABCABCABCABCACABA
1	ABAC	53	ACABACACACABACACACABACACACABACABACABACABACABACABABACA
1	ACB	53	ABACBACBACBACBACBACBACBACBACBACBACBACBACBACBACBACBACA
1	ABAC/AC	52	ACABCABACABACABACACABACABACACACABACACABACABACACABACA
1	ABAC	52	ACABACACABACACABACABACABACABACABACABACBACABACACABACA
1	ABAC	52	CABACABACABACABACABACABABACABACABABACABACABACABACABA
1	ABAC	51	ABACABACABACABACABACABABACABACABACABACABACABACABACA
1	ABAC	50	ABACABABACACABACABACABACABACACABACABACABACABACABAC
1	ABAC	50	ACABACABACABACABACABACABACABACABACABACABACABACACAB
1	ABAC	50	BACABACABACABACABACABACABACABACACABACACACABACABACA
2	ABAC	49	ACABACABACABACABACABACABACABACABACABACABACABACABA
1	ABAC	49	ABABACABACABACABACABABACABACABACABACABACABACABACA
1	ABAC	49	ABACABACABACABACABACABACABACABACABACABACABACABACA
1	ABAC/AC	49	CACACACABACABACACABACACACABACACABACACABACACACACAC
1	ABAC	47	ABACABACABACABACABACABACABACABACABACACABACABACA
1	ABAC	47	ABACABACABACABACABACABACACABACABACACABACABACABA
1	ABAC	47	ACABACABACABABACACACABACABACABACABACABACABACABA
1	ABAC	47	ACABACACACABACABACABACABACABACABACABACACACACABA
1	ABAC	46	ABACABACABACABACABACABACABACABACABACACABABACAB
1	ABAC	46	ACABACACABACACACABACABACABABACACACACABACABACAC
1	ABAC	46	BACABACABACABACABACABACABACABACABACABACABACABA
1	ABAC	45	ABACABACABACABACABACABACABACABACABACABACABACA
1	ABAC	45	ABACABACABACABACACABACACABACABACABACABACABACA
1	ABAC	45	ACABACABACABACABACABACABACABACABACABACABACABA
1	ACB	45	ABACACBACBACBACBACBACBACBACBACBACBACBACBACBAC
1	ABAC	44	ABACABACABACABACABACABACABACABACABACABACABAC
1	ABAC	44	ABACABACABACABACABACABACABACABACBACBACBACBAC
1	ABAC	44	ACABACABACABACABACABACACABACACACACACABACABAC
1	ACB	44	DCBACBACBACBACBACBACBACBACBACBACBACBACBACBAC
2	BAC	43	ABACBACBACBACBACBACBACBACBACBACBACBACBACBAC
1	ABAC	43	ABACABACABACABACABACABACABACABACABACABACABA
1	ABAC	43	ABACABACABACABACABACABACACABACABACABACABACA
1	ABAC	43	ACABACABACABACABACABACABACABACABABACABACABA
1	ABAC	43	ACABACABACABACABACABACABACABACABACABACABACA
1	ABAC	42	ACABACACABACABABABABACABACACABABACABABACAB
1	ABAC	42	CABACACABABACABACABACABACABACABACABACACABA
1	ABC	42	ABCABCABCABCABCABCABCABCABCABCABCABCABCABC
1	ABAC	42	BACABACABACABACABACABACABACABACABACABACABA
1	ACB	42	ABACABACACBACBACBACBACBACBACBACBACBACBACBA
3	ABAC	41	ABACABACABACABACABACABACABACABACABACABACA
2	ABAC	41	ACABACABACABACABACABACABACABACABACABACABA
1	ABC	41	ACABCABCABCABCABCABCABCABCABCABCABCABCABA
1	ABC	41	CABCABCABCABCABCABCABCABCABCABCABCABACABA
1	ABAC	40	ABACABACABACABACABACABACABACABACABACABAC
1	ABC	40	ACABACABACABACABACABACABCABCABCABCABCABA
1	ABAC/AC	40	ACABACABACACACABACACACACABABACACABACABAC
1	ABAC	40	ACABACABACABACABACABACABACABACABACBACABA
1	ABAC	40	ACACABACABACABABACABACABACABACABACABACAB
1	ACB	40	ABACBACBACBACBACBACBACBACBACBACBACBACBAC
1	ACB	40	BBACBACBACBACBACBACBACBACBACBACBACBACBAC
1	ACB	40	CBACBACBACBACBACBACBACBACBACBACBACBACBAC
1	ABAC	40	ACABACABACABACBACABACABACABACABACABACABA
1	ABAC	40	CABACABACABACABACABACACABACABACABACABACA
2	ABAC	39	ABACABACABACABACABACABACABACABACABACABA
2	ABC	39	ABCABCABCABCABCABCABCABCABCABCABCABCABC
1	ABAC	39	ABACABACABACABACABACABACABABACABACABACA
1	ABAC	39	ABACABACABACABACABACABACACABACABACABACA
1	ABAC	39	ABACABACABACABACABACACABACABACABACABACA
1	ABAC	39	ABACACABACABABABACABACABACABABACABACABA
1	ABAC	39	ACABABACABACABACABACABACABACABACABACABA
1	ABAC	39	ACABACABABACABACABACABACABACABACABACABA
1	ABAC	39	ACABACABACABABACABACABACABACABACABACABA
1	ABAC	39	ACABACABACACABACABACABACABACABACABACABA
1	ABAC	39	ACACABACABACABACABACABACABACABACABACABA
1	ABAC	39	BACABACABACABACABABACABACABACABABACABAC
1	ABC	38	CABCABCABCABCABCABCABCABCABCABCABCABCA
1	ABAC	38	CABABACABACABACABACABACABACABACABACABA
1	ACB	38	BACBACBACBACBACBACBACBACBACBACBACBACBA
9	ABAC	37	ACABACABACABACABACABACABACABACABACABA
6	ABAC	37	ABACABACABACABACABACABACABACABACABACA
1	ABAC	37	ABACABACABABACABACABABACABACABACABACA
1	ABAC	37	ABACABACABACACABACACABACABACABACABACA
1	ABC	37	ACABACABACABCABCABCABCABCABCABCABCABC
1	ABC	37	CABCABCABCABCABCABCABCABCABCABCABCABC
1	ACA	37	ACABACACABACACACABACACABACABACACACACA
1	ABAC	37	ABACABACABACABABACABACABACABACABACACA
1	ABAC	37	ACABACABACABACACABACACABACABACABACABA
1	ABAC/ACB	37	ABACBACBACBACBACBACBACBACBACABACABACA
1	ACB	37	ABACBACBACBACBACBACBACBACBACBACBACBAC
3	ABAC	36	ABACABACABACABACABACABACABACABACABAC
1	ABAC	36	CABACABACABACABACABACABACABACABACABA
1	ABAC	36	CABACABACABACACABACABACABABACABACABA
1	ACB	36	ABACBACBACBACBACBACBACBACBACBACBABAC
4	ABAC	35	ACABACABACABACABACABACABACABACABACA
2	ABAC	35	ABACACABACABACABACABACABACABACABACA
2	ABAC	35	ACABACABACABACABACABACACABACABACABA
1	ABAC	35	ABACABABACABACABACABABACABACABABACA
1	ABAC	35	ABACABABACABACABACABACABACABACABACA
1	ABAC	35	ABACABACABABACABACACABABACABACABACA
1	ABAC	35	ABACABACABACABACABACABACABACABABACA
1	ABAC	35	ABACABACABACABACABACABACABACABACABA
1	ABAC	35	ABACABACABACABACABACABACABACACABACA
1	ABAC	35	ABACABACABACABACABACABACACABABACABA
1	ABAC	35	ABACABACABACABACBACABACBACABACABACA
1	ABAC	35	ACABACABACABABACABACACABACABACABACA
1	ABAC	35	ACABACABACABACABACACABACABACABACABA
1	ABAC	35	ACABACABACACABACABACABACABACABACABA
1	ABAC	35	ACACACACACABACABACACACACABABACABACA
1	ABC	35	BCABCABCABCABCABCABCABCABCABCABCABA
2	ABC	34	CABCABCABCABCABCABCABCABCABCABCABA
1	ABAC	34	ABACABACABACABACABACABABACABACABAC
1	ABAC	34	ACABACABCABACABACABACABACABACABACA
1	ABAC	34	ACABACABACABACACABACABAABACABACACA
1	ABC	34	CABCABCABCABCABCABCABCABCABCABCABC
1	ACB	34	ABACBACBACBACBACBACBACBACBACBACBAC
1	ABC	34	BCABCABCABCABCABCABCABCABCABCABCAB
18	ABAC	33	ACABACABACABACABACABACABACABACABA
15	ABAC	33	ABACABACABACABACABACABACABACABACA
2	ABC	33	ABCABCABCABCABCABCABCABCABCABCABC
1	ABAC/AB	33	ABACABABACABABABABABABACABACABACA
1	ABAC	33	ABABACABACACABACABACABACABACABACA
1	ABAC	33	ABACACABABACABACABACABACABACABACA
1	ABAC	33	ACACABACABACABACABACABACABACABACA
1	ABAC	33	ABACABACABABACABACABACABACABABACA
1	ABAC	33	ABACABACABABACABACABACABACABACABA
1	ABAC	33	ABACABACABABACABACABACABACABACACA
1	ABAC	33	ACABACABABACABACABABACABACABACABA
1	ABAC	33	ACABACABACABABACABACABACACABACABA
1	ABAC	33	ACABACABACABACABACABABACABACABACA
1	ABAC	33	ACABACABACABACABACABACABACABABABA
1	ABAC	33	ACABACACACABACABACABABACABABACABA
1	ABAC	33	ABACABACACABACABACABACABACACABACA
1	ACB	33	ABACACBACBACBACBACBACBACBACBACBAC
1	ABC	33	CABCABCABCABCABCABACABACABCABCABA
1	ABC	33	CABCABCABCABCABCABCABCABCABCABCAB
1	ABC	33	CABCABCABCABCABCABCABCABCABCABCBA
1	ABC	33	CABCABCABCABCABCABCABCABCABCACABA
3	ABAC	32	ABACABACABACABACABACABACABACABAC
2	ABAC	32	CABACABACABACABACABACABACABACABA
1	ABAC	32	ABABACACABACACACABACABACABACACAB
1	ABAC	32	ABACABACABACABACABACABACACABACAB
1	ABAC	32	ABACACABACABACABACABACABABACABAC
1	ACB	32	ABACBACBACBACBACBACBACBACBACBACB
7	ABAC	31	ABACABACABACABACABACABACABACABA
3	ABAC	31	ACABACABACABABACABACABACABACABA
3	ABC	31	CABCABCABCABCABCABCABCABCABCABA
3	BAC	31	ABACBACBACBACBACBACBACBACBACBAC
2	ABAC	31	ABACABACABACABACABABACABACABACA
2	ABAC	31	ABACABACACABACABACABACABACABACA
2	ABAC	31	ACABACABACABACABACABACABACABABA
1	ABAC	31	ABACABABACABACABACABACABACABACA
1	ABAC	31	ABACABACABACABACABACABACABACACA
1	ABAC	31	ABACABACABACABACABACABACACABACA
1	ABAC	31	ABACABACABACACABACABACABACABACA
1	ABAC	31	ABACACABACABACABACABACABACABACA
1	ABAC	31	ACABABACABACABACABACABACABACABA
1	ABAC	31	ACABABACACACABACACACABACABACACA
1	ABAC	31	ACABACABACABACABABACABACABACABA
1	ABAC	31	ACABACABACABACABACABACABACABACA
1	ABAC	31	ACABACABACACABACABACABACACABABA
1	ABAC	31	ACABACACABACABACABACABACABACABA
1	ABAC	31	ACACABACABACABACACABACACABABACA
1	ABAC	31	ACACABACACACACABACABACABACABACA
1	ABC	31	CABCABCABCABCABCABCABCABCABCABC
1	ABAC	31	ACABACACABACABACABACACABACABACA
1	AC	31	ACACABACACABACACABACACACACACACA
1	ABAC	31	CABABACABACABACACABACACABABACAB
1	ACB	31	ACACBACBACBACBACBACBACBACBACBAC
1	ABC	31	BCABCABCABCABCABCABCABCABCABCAB
4	ABC	30	ABCABCABCABCABCABCABCABCABCABA
3	ABC	30	ABCABCABCABCABCABCABCABCABCABC
2	ABAC	30	CABACABACABACABACABACACABACABA
2	ABAC	30	BACABACABACABACABACABACABACABA
1	ABAC	30	ABACABACABACABACABACABACABACBA
1	ABAC	30	ABACABACABACACABACABACABACABAC
1	ABAC	30	ACABACABACABABACABACABACABACAB
1	ABAC	30	ACABCABACABACABACABACACABACABA
1	ABAC	30	ACACACACABACABACABACABACACABAC
1	ABAC	30	CABACABACABACABACABACABACABACA
1	ABAC	30	CACABACABACABACACABACABACABACA
1	ACB	30	ACBACBACBACBACBACBACBACBACBACB
1	ABC	30	BCABCABCABCABCABCABCABCABACABA
1	ABAC	30	ACABACACABACABCABACABACABACABA
1	ABAC	30	CACABACABACACABACACABACACABACA
1	ACB	30	CBACBACBACBACBACBACBACBACBACBA
21	ABAC	29	ACABACABACABACABACABACABACABA
12	ABAC	29	ABACABACABACABACABACABACABACA
1	ABACAC	29	ABACACABACACABACACABACACABACA
1	ABAC	29	ABACABACABACABACABABABACABACA
1	ABAC	29	ABACABACABACABACABABACABABACA
1	ABAC	29	ABACABACABACABACABACABACABABA
1	ABAC	29	ABACABACABACABACABACABACACABA
1	ABAC	29	ABACABACABACABACABACABACACACA
1	ABAC	29	ABACACABACACABACABACABACABACA
1	ABAC	29	ACABACABACACABACABACABABACACA
1	ABC	29	ACABCABCABCABCABCABCABCABCABA
1	ABC	29	BCABCABCABCABCABCABCABCABCABC
1	ABC	29	CABACABACBCABCABCABCABCABCABA
1	AC/AB	29	ACABABACACABACACABACACABACACA
1	ABAC	29	ACABACABACACACABACACABACABACA
1	ABAC	29	ACABACABACABACABACACABACABACA
1	ABAC	29	ACABACABACABACACABACACABACACA
1	ABAC	29	ACABACABACABACACACABACABACABA
1	ABAC	29	ACABACACACABACABACABACABABACA
1	ABAC	29	BACACABACACABACABACABACABACAB
1	ABAC	29	BACACACACACABACABACABACABACAB
1	ABAC	29	CABACACABACABACACACABACABACAB
1	ACB	29	ABACABACBACBACBACBACBACBACBAC
1	ACB	29	ABACBACBACBACACBACBACBACBACBA
5	ABC	28	CABCABCABCABCABCABCABCABCABA
1	ABAC	28	ABACABACABACABACABACABACABAC
1	ABC	28	CABCABCABCABCABCABCABCABCABC
1	ABC	28	CABCABCABCABCABCABCABCABCACA
1	AC/AB	28	BACACACACABACACACABACACABACA
1	ABAC	28	ABACACACABACABABACABACABACAB
1	ACACA	28	CABACACABABACACACABACABACACA
1	ACB	28	BACBACBACBACBACBACBACBACBACA
1	ACB	28	ABACBACBACBACBACBACBACBACBAC
1	ACB	28	CBACBACBACBACBACBACBACBACBAC
1	ABAC	28	BACABACABACABACABACABACABACA
1	ABAC	28	CABACABACABACABACABACABACABA
9	ABAC	27	ACABACABACABACABACABACABACA
6	ABC	27	ABCABCABCABCABCABCABCABCABC
4	ACB	27	ABACACBACBACBACBACBACBACBAC
3	ABAC	27	ABACABABACABACABACABACABACA
3	ABAC	27	ABACABACABACABACABACABACABA
3	ACB	27	CBACBACBACBACBACBACBACBACBA
2	ABAC	27	ABACABACABACACABACABACABACA
2	ABAC	27	ACABACABABACABACABACABACABA
2	ABC	27	ABCABCABCABCABCABCABCABCABA
1	ABAC/AC	27	ABACACACACACABACABABACABACA
1	ABAC	27	ABABACABACABACABACABACABACA
1	ABAC	27	ABACABACABACABACABABACABACA
1	ABAC	27	ABACABACABACABACABACABABACA
1	ABAC	27	ABACABACABACABACABACACABACA
1	ABAC	27	ABACABACABACACACACACABACACA
1	ABAC	27	ABACABACACABACABABACABACACA
1	ABAC	27	ABACABACACABACABACABACABACA
1	ABAC	27	ACABABABABACACABACABACABACA
1	ABAC	27	ACABABACABACABACABACABACABA
1	ABAC	27	ACABACABACABABACABABACABACA
1	ABAC	27	ACABACABACABABACABACABACABA
1	ABAC	27	ACABACABACABACABABACABABABA
1	ABAC	27	ACABACABACABACABABACABACABA
1	ABAC	27	ACABACABACABACABACABACABABA
1	ABAC	27	ACABACABACABACACABACABACABA
1	ABAC	27	ACABACABACBACABACABACABCABA
1	ABAC	27	ACABACACABACABACABACABACABA
1	ABAC	27	ACACABACABACABACABACABACACA
1	ABAC/AC	27	ACACABACABACACABACACACABACA
1	AB/AC	27	BACABABACACABACACACACACACAB
1	AC	27	CACACACACACACACACABACACACAB
1	ACB	27	ABACBACBACBACBACBACBACBACBA
3	ABAC	26	ABACABACABACABACABACABACAB
2	ABAC	26	ACABACABACABACABACABACABAC
1	ABAC	26	ABACABACABACABABACABACABAC
1	ABAC	26	ACABABACABACABACACACACACAB
1	ABAC	26	ACABACABACACABABACABACACAB
1	ABAC	26	BACABABACABACABACABACABACA
1	ABAC	26	CABACABACABACABACABACABACA
1	ABAC	26	CABACABACABACABACACABACABA
1	ABC	26	ABCABCABCABCABCABCABCABCAB
1	ABC	26	ACABCABCABCABCABCABCABCABA
1	ABC	26	BCABCABCABCABCABCABCABCABA
1	ABC	26	CABCABCABCABCABCABCABCABCA
1	ACABAC	26	ACABACACABACACABACACACABAC
1	AC/AB	26	ACACACABACACABACACBACABACA
1	ACB	26	ABACABACBACBACBACBACBACBAC
1	ACB	26	ABACACBACBACBACBACBACBACBD
1	ACB	26	ACBACBACBACBACBACBACBACBAC
1	ACB	26	BACBACBACBACBACBACBACBACBA
1	ACB	26	BACBACBACBACBACBACBACBACCB
1	ACB	26	CBACBACBACBACBACBACBACBACA
1	ABAC	26	ABCABACABACABACABACABACABA
24	ABAC	25	ACABACABACABACABACABACABA
21	ABAC	25	ABACABACABACABACABACABACA
6	ABC	25	CABCABCABCABCABCABCABCABC
5	ACB	25	CBACBACBACBACBACBACBACBAC
3	ABC	25	CABCABCABCABCABCABCABCABA
2	ABAC	25	ACACABACABACABACABACABACA
2	ABAC	25	ACABACABACABACABACABACACA
2	ABAC	25	ACACACABACABACABACABACABA
1	ABAC	25	ABABACABACABABACABACABACA
1	ABAC	25	ABACABACABACACABACABACACA
1	ABAC	25	ABACABACACABABACABACABABA
1	ABAC	25	ABACABACACACABACABACABACA
1	ABAC	25	ACABABACABACABACABACABAED
1	ABAC	25	ACABACACABACABACABACABACA
1	ABAC	25	ACACABACABACABACACABACACA
1	ABAC	25	BACACABACABACABACABACACAB
1	ABACAC	25	ABACACABACACABACACABACACA
1	ABAC/AC	25	ACACABACABACACACABACACABA
1	ABAC	25	ABABACABACABACABACABACABA
1	ABAC	25	ABACABACACABACABACABACABA
1	ABAC	25	ACABACABACABACABABACABACA
1	ABAC	25	ACABACABACABACABACACABACA
1	ABAC	25	ACABACABACABACABACACACABA
1	ABAC	25	ACABACABACABACABACACACACA
1	ABAC	25	ACABACACACABACABACABACABA
1	ABAC	25	DBACABACABACACABACABACABA
1	ACABA	25	ACABACACABACABACABABACABA
1	AC	25	ACACABACACACACACACABACACA
1	ACB	25	ABACBACBACBACBACBACBACBAC
1	ABC	25	BCABCABCABCABCABCABCABCAB
4	ABC	24	ABCABCABCABCABCABCABCABC
3	ABAC	24	CABACABACABACABACABACABA
2	ABAC	24	BACABACABACABACABACABABA
2	ACB	24	CBACBACBACBACBACBACBACBA
1	ABC	24	ABCABCABCABCABCABCABCABA
1	ABAC	24	ACABACABACABACABACABACAB
1	ABAC	24	ACABACABACACABACABACACAB
1	AC	24	ACACABACACACACACABACACAC
1	ABAC/ACB	24	ABACABACABACBACBACBACBAC
1	ACB	24	ABACACBACBACBACBACBACBAC
1	ACB	24	BACBACBACBACBACBACBACBAC
1	ABAC/AC	24	BACABACACABACACABACACACA
1	ABAC	24	CABABACABACABACABABABACA
1	ABAC	24	CABACABACACABACABACABACA
1	ABC	24	CABCABCABCABCABCABCACABA
1	AC	24	BACABACACACACACACACACABA
1	ACB	24	CABACBACACBACBACBABACBAC
15	ABAC	23	ACABACABACABACABACABACA
5	ABAC	23	ACABACABACACABACABACABA
4	ABAC	23	ABACABACABACABACABACABA
4	ABC	23	BCABCABCABCABCABCABCABC
3	ABC	23	CABCABCABCABCABCABACABA
2	ABAC	23	ABACABACABABACABACABACA
2	ABAC	23	ABACABACABACABABACABACA
2	ABAC	23	ACABABACABACABACABACABA
2	ABAC	23	ACABACABABACABACABACABA
2	ABAC	23	ACACABACABACABACABACABA
2	AC	23	ACABACACABACACABACACACA
1	ABAC/AB	23	ABACABACABACABABABACABA
1	ABAC	23	ABACABACABACABACABACACA
1	ABAC	23	ABACABACABACACABACABACA
1	ABAC	23	ABACACABACABACABACABACA
1	ABAC	23	ABACACACABACABACABACABA
1	ABAC	23	ACABABABACABACABACABACA
1	ABAC	23	ACABACABABACABACABACACA
1	ABAC	23	ACABACABACABACABABACABA
1	ABAC	23	ACABACABACABACABACABABA
1	ABAC	23	ACABACABACABACABACACABA
1	ABAC	23	ACABACABACABACACABACABA
1	ABAC	23	ACABACABACACACABACABACA
1	ABAC	23	ACABACACABACABABACABACA
1	ABAC	23	ACABACACABACABACABACABA
1	ABAC	23	ACACABACABACABACACABACA
1	ABAC	23	BACACACABACABACABACABAB
1	ABAC	23	DCABACABACABACABACABACA
1	ACABAC	23	ACABACACABACACABACABACA
1	ABC	23	ABACABCABCABCABCAABCABA
1	ABC	23	ABCABCABCABCABCABCABCAB
1	ABC	23	ACABCABCABCABCABCABCABA
1	ABC	23	CABCABCABCABCABCACACABA
1	AC	23	ACABACACABACACACABACACA
1	AC	23	ACABACACACACACABACACACA
1	AC/AB	23	ACACABABACABACACACABACA
1	AC/AB	23	ACACABACABACACABACACABA
1	ACB	23	ACBACBACBACBACBACBACBAC
1	ACB	23	CBACBACBACBACBACBACBACB
3	ABC	22	CABCABCABCABCABCABCABA
3	ABAC	22	BACABACABACABACABACABA
3	ACB	22	ABACBACBACBACBACBACBAC
2	AC/AB	22	ACABACACABACACACABACAB
2	ACB	22	CBACBACBACBACBACBACBAC
1	AC/AB	22	ABACACABACACABACACABAC
1	ABAC	22	ABACABACABACABACABACAB
1	ABAC	22	ABACABACABACABACABACAC
1	ABAC	22	ABACABACABACABACABACBA
1	ABAC	22	ABACABACACBACABACABACA
1	ABAC	22	ACABACABACABACABACABAC
1	ABAC	22	ACABACACACABACACACABAC
1	ABAC/AC	22	ACABACACACACABACABACAB
1	ABAC	22	CABACABACABABACABACACA
1	ABAC	22	CABACABACABACABACABACA
1	ABAC	22	CABACABACABACACABACABA
1	ABC	22	ABCABCABCABCABCABCACAB
1	ABC	22	CABCABCABCABCABCABCABC
1	AC/AB	22	BACABABACACACABACACACA
1	ABAC	22	CABACABABACABACABACABA
1	ABAC	22	CABACACABACABACABACABA
1	ACAC	22	ACABACACACACABABACACAC
1	ABAC/ACB	22	ABACABACBABACBACBACBAC
1	ABC	22	ACABCABCABCABCABCACABA
1	ABC	22	BCABCABCABCABCABCACABA
25	ABAC	21	ACABACABACABACABACABA
22	ABAC	21	ABACABACABACABACABACA
4	ABAC	21	ACACABACABACABACABACA
2	ABAC	21	ACABACABABACABACABACA
2	ABAC	21	ACABACACABACABACABACA
2	ABC	21	ABCABCABCABCABCABCABC
2	ABAC	21	ACABACABACABACABACACA
2	ABAC	21	ACABACABACACABACABACA
2	ACB	21	ABACACBACBACBACBACBAC
2	ACB	21	BACBACBACBACBACBACBAC
1	ABAC/AB	21	ABABABACABACABACABACA
1	ABAC	21	ABACABABABACABACABACA
1	ABAC	21	ABACABACABABACACABACA
1	ABAC	21	ABACABACABACACACABACA
1	ABAC	21	ABACACACABACABACABACA
1	ABAC	21	ACABABACABACABACABACA
1	ABAC	21	BACACABACABACABACACAB
1	ABAC	21	BACACABACABACABACACAC
1	ABAC	21	CABACABACACACABABACAB
1	ABAC	21	ABACABACABABACABACABA
1	ABAC/AC	21	ABACABACABABACACACACA
1	ABAC	21	ABACABACACABACABACABA
1	ABAC	21	ACABACABABACACABACABA
1	ABAC	21	ACABACABACABACABABACA
1	ABAC	21	ACABACABACABACACABACA
1	ABAC	21	ACABACABACACACABACABA
1	ABAC	21	BACABACABACACABACACAB
1	AC	21	ACACABACACACABACACACA
1	AC	21	ACACACABACACACABACACA
1	AC	21	ACACACACACACACACABACA
1	ABAC	21	BACABACABACACABACABAB
1	ABAC	21	CABACACABACACABACACAB
1	ABC	21	CABCABCABCABCABCABCAB
1	ACB	21	ABACBACBACBACBACBACBA
1	ACB	21	CBACBACBACBACBACABACA
1	ACB	21	CBACBACBACBACBACBACBA
3	ABAC	20	ABACABACABACABACABAC
3	ABAC	20	CABACABACABACABACABA
2	ABAC	20	ACABACABACABACABACAB
2	ABAC	20	ACACACABACABACABACAB
2	ACB	20	CBACBACBACBACBACBACB
1	AB/AC	20	ACABACACABACACABABAC
1	ABAC	20	ABACABACABACABACABAB
1	ABAC	20	ABACABACABACBACABACA
1	ABC	20	ACABCABCABCABCABCABC
1	ABC	20	BCABCABCABCABCABCABA
1	ABC	20	BCABCABCABCABCABCABC
1	ABC	20	CABCABCABCABCABACABA
1	ABC	20	CACABCABCABCABCACABA
1	ABAC	20	ACABACABACABACABABCA
1	ABAC	20	ACABACABACABACACABAC
1	ABACAC	20	CACABACACABACACABACA
1	ACB	20	ABACBACBACBACBACBACA
1	ACB	20	ABACBACBACBACBACBACB
1	AB/AC	20	BACABACABABACABABACA
1	ABAC	20	CABACABACABACACABACA
1	ABAC	20	CACABACACABACABACABA
1	AC/AB	20	BACACACACACABABACACA
